# Supplementary material for: Comprehensive analysis of GASA family members in the Malus domestica genome: identification, characterization, and their expressions in response to apple flower induction
Source: BMC Genomics. 2017 Oct 27;18:827. doi: 10.1186/s12864-017-4213-5 (PMC5658915; doi:10.1186/s12864-017-4213-5)
Supplement: Supplementary file 6 — MdGASA expression levels based on previous RNA sequencing data. (XLSX 10 kb) [file 12864_2017_4213_MOESM6_ESM.xlsx]

## Sheet: Sheet1
Additional file 6 Expression levels of MdGASA genes from previous RNA-Seq data.
		T1	T2	T3
MdGASA1	MDP0000297328
MdGASA2	MDP0000338377
MdGASA3	MDP0000144384
MdGASA4	MDP0000201700
MdGASA5	MDP0000937996	79.6397	71.4417	9.68037
MdGASA6	MDP0000366256	21.6483	0	0
MdGASA7	MDP0000150771	364.424	4.81743	0.275347
MdGASA8	MDP0000269551	229.72	174.036	227.17
MdGASA9	MDP0000157876
MdGASA10	MDP0000164286	0	0	0
MdGASA11	MDP0000229958
MdGASA12	MDP0000150141	0	0	0
MdGASA13	MDP0000212045	319.454	179.848	141.663
MdGASA14	MDP0000140075	0	0	0
MdGASA15	MDP0000251418	0	0	0
MdGASA16	MDP0000251419	0	0	0
MdGASA17	MDP0000786380	9.49932	3.72237	4.28295
MdGASA18	MDP0000126347	0.862254	0	0
MdGASA19	MDP0000195254
MdGASA20	MDP0000230952
MdGASA21	MDP0000735118
MdGASA22	MDP0000901967	34.4857	9.79362	8.77371
MdGASA23	MDP0000126601
MdGASA24	MDP0000663790
MdGASA25	MDP0000232908	479.993	355.955	152.322
MdGASA26	MDP0000209689
