# Supplementary material for: Comprehensive analysis of GASA family members in the Malus domestica genome: identification, characterization, and their expressions in response to apple flower induction
Source: BMC Genomics. 2017 Oct 27;18:827. doi: 10.1186/s12864-017-4213-5 (PMC5658915; doi:10.1186/s12864-017-4213-5)
Supplement: Supplementary file 7 — Details regarding identified Arabidopsis thaliana and apple GASA genes. Gene names and protein sequences were listed. (XLSX 14 kb) [file 12864_2017_4213_MOESM7_ESM.xlsx]

## Sheet: Sheet1
Additional file 7 Detailed information of identified GASA genes in the Arabidopsis and apple genome.
gene ID	gene name	protein sequence
AtGASA1	AT1G75750	MAISKALIASLLISLLVLQLVQADVENSQKKNGYAKKIDCGSACVARCRLSRRPRLCHRACGTCCYRCNCVPPGTYGNYDKCQCYASLTTHGGRRKCP
AtGASA2	AT4G09610	MAVFRSTLVLLLIIVCLTTYELHVHAADGAKVGEGVVKIDCGGRCKDRCSKSSRTKLCLRACNSCCSRCNCVPPGTSGNTHLCPCYASITTHGGRLKCP
AtGASA3	AT4G09600	MAIFRSTLVLLLILFCLTTFELHVHAAEDSQVGEGVVKIDCGGRCKGRCSKSSRPNLCLRACNSCCYRCNCVPPGTAGNHHLCPCYASITTRGGRLKCP
AtGASA4	AT5G15230	MAKSYGAIFLLTLIVLFMLQTMVMASSGSNVKWSQKRYGPGSLKRTQCPSECDRRCKKTQYHKACITFCNKCCRKCLCVPPGYYGNKQVCSCYNNWKTQEGGPKCP
AtGASA5	AT3G02885	MANCIRRNALFFLTLLFLLSVSNLVQAARGGGKLKPQQCNSKCSFRCSATSHKKPCMFFCLKCCKKCLCVPPGTFGNKQTCPCYNNWKTKEGRPKCP
AtGASA6	AT1G74670	MAKLITSFLLLTILFTFVCLTMSKEAEYHPESYGPGSLKSYQCGGQCTRRCSNTKYHKPCMFFCQKCCAKCLCVPPGTYGNKQVCPCYNNWKTQQGGPKCP
AtGASA7	AT2G14900	MKIIVSILVLASLLLISSSLASATISDAFGSGAVAPAPQSKDGPALEKWCGQKCEGRCKEAGMKDRCLKYCGICCKDCQCVPSGTYGNKHECACYRDKLSSKGTPKCP
AtGASA8	AT2G39540	MKLVVVQFFIISLLLTSSFSVLSSADSSCGGKCNVRCSKAGQHEECLKYCNICCQKCNCVPSGTFGHKDECPCYRDMKNSKGGSKCP
AtGASA9	AT1G22690	MKKMNVVAFVTLIISFLLLSQVLAELSSSSNNETSSVSQTNDENQTAAFKRTYHHRPRINCGHACARRCSKTSRKKVCHRACGSCCAKCQCVPPGTSGNTASCPCYASIRTHGNKLKCP
AtGASA10	AT5G59845	MKFPAVKVLIISLLITSSLFILSTADSSPCGGKCNVRCSKAGRQDRCLKYCNICCEKCNYCVPSGTYGNKDECPCYRDMKNSKGTSKCP
AtGASA11	AT2G18420	MAVFRVLLASLLISLLVLDFVHADMVTSNDAPKIDCNSRCQERCSLSSRPNLCHRACGTCCARCNCVAPGTSGNYDKCPCYGSLTTHGGRRKCP
AtGASA12	AT2G30810	MMKLIVVFVISSLLFATQFSNGDELESQAQAPAIHKNGGEGSLKPEECPKACEYRCSATSHRKPCLFFCNKCCNKCLCVPSGTYGHKEECPCYNNWTTKEGGPKCP
AtGASA13	AT5G14920	MALSLLSVFIFFHVFTNVVFAASNEESNALVSLPTPTLPSPSPATKPPSPALKPPTPSYKPPTLPTTPIKPPTTKPPVKPPTIPVTPVKPPVSTPPIKLPPVQPPTYKPPTPTVKPPSVQPPTYKPPTPTVKPPTTSPVKPPTTPPVQSPPVQPPTYKPPTSPVKPPTTTPPVKPPTTTPPVQPPTYNPPTTPVKPPTAPPVKPPTPPPVRTRIDCVPLCGTRCGQHSRKNVCMRACVTCCYRCKCVPPGTYGNKEKCGSCYANMKTRGGKSKCP
AtGASA14	AT1G10588	MKMPVVVQFFIISLLLTSSFYVLSSADSSACGGKCSVRCSKADRTHEECLEDCDICCQKCNCVPSGTYGNKDECPCYRDMKNSKGGSKCP
AtGASA15	AT3G10185	MATKLSIIVFSIVVLHLLLSAHMHFLINVCAECETKSAIPPLLECGPRCGDRCSNTQYKKPCLFFCNKCCNKCLCVPPGTYGNKQVCPCYNNWKTKSGGPKCP
MdGASA1	MDP0000297328	MKLLSATFMLVCLVLTSSFFEASMAGSPFCDSKCGVRCSKTGYKDRCLRYCGICCEKCQCVPSGTYGNKDECPCYRDLKN SKGEDKCP
MdGASA2	MDP0000338377	MATKLLSIVMLCVALILVLLEPNRGASTVETSAFQQQRQGNYQPYGTTQGSLRPQECAPRCTSRCSATAYKKPCLFFCQK CCAKCLCVPPGTYGNKQVCPCYNNWKTKRGGPKCPX
MdGASA3	MDP0000144384	MARLSWFPIAFFLVVALSCAIDVMAGGEGSLRHEQCGAACDYRCSETSHKNPCIEFCSMCCQKCLCVPSGTYGHKEECPC YDNWKTKEGVPSAHKAKRVYTQR
MdGASA4	MDP0000201700	MKLYFPLLCFLLLTSSFMDPAMALATSPYCSDKCSTRCAVAGVQDRCMKYCGICCEACKCVPSGTYGNKHECPCYRDKKN DKGKPKCP
MdGASA5	MDP0000937996	MSAISTSSRVVIVSLLFSLLVLTLVEADEKVNNNPEQTSLLKKIDCGGACSARCRLSSRPHLCKRACGTCCQRCSCVPPG TAGNLETCPCYATLTTHGGRRKCP
MdGASA6	MDP0000366256	HKTFLLCSLEYESFHLQPLIFFLAKMKLVFATFMLVCLVLTSSFFEASMAGSPFCDSKCGMRCSKAGYKDRCLRFCGICC EKCQCVPSGTYGNKDECPCYRDLKNSKGEDKCPX
MdGASA7	MDP0000150771	MKLVFATFMLVCLVLTSSFFEASMAGSPFCDSKCGVRCSKAGFKNRCLRFCGICCEKCQCVPSGTYGNKDECPCYRDLKN SKGEDKCP
MdGASA8	MDP0000269551	MASKGMLLLFATILLFTARASSLDHHEELKIKINYVKATAPPPLSKAPAPPPLVAKPPTPPIAKPPTPPLTKPSPPIYKP PTPPLTKPPTPPLTKPSPPIYKPPAPPLTKPPSPPLTKPPSPPLTKPPSPPLTKPPSPPLTKPPSPPLAKPTPVIPPVKP PTPVIPPVNPPSPVSPPVKPPTYPPLPPVRSKADCIPLCDKRCMLHSRKRVCMRACTTCCDRCRCVPPGTFGNRERCGKC YTDMVTHGNRSKCP
MdGASA9	MDP0000157876	YQAITTNSQAPYSSPCQATTPPLTKPPTPPLTKPSPPIHKLPTPPLAKPPTPPLTKPPTPPLTKPSPPIYKPPAPPLTKP PSPPLAKPPSPPYTKPTPVIPPVKPPTPVIPPVNPPSPVSPPVKPPTYPPLPPVRSKADCIPXCDKRCMLHSRKRVCMRA CTTCCDRCRCVPPGTFGNRERCGKCYTDMVTHGNRSKCP
MdGASA10	MDP0000164286	MDFKAVILLFASILLLTTKVSSXHDQELKIKNQSERRSLFNIWIYPRIPFWSPAFRDPYQPKRPLYKPEAPIXMEATPPT SDATPPPSANTSSDCFKLCDVRCKIEKNKKICRKSCMLCCARCKCVPPGDYGTNMDKCGKCYSTDIQYHGHKCP
MdGASA11	MDP0000229958	MAMAKFFAALFLAFLAISMLQTMVMANHGHGGQHKGNNAYGPGSLKSSQCPSQCTRRCSQTQYHKPCMFFCQKCCKKCLC VPPGFYGNKAVCPCYNNWKTQQGGPKCP
MdGASA12	MDP0000150141	MARLSWIPTALFVILALMTFAIDIALAQEDQNAGATVPLTTGGHGSPPRKEIDCPKACKHRCSATSHKKPCMFFCEKWCA KCLCVPSGTHGHKENCPCYNYWKAKEAGRPKCKCP
MdGASA13	MDP0000212045	MAASRYTSVLILVSLLVLLTFSHVAEAYKTLPQSACTPRCKNRCSATSHKKPCMFFCEKCCAKCKCVPPGVVGNKQMCPC YNNWKTQEGRPKCP
MdGASA14	MDP0000140075	MMLKILITHVLVFLLGLQLAANSNERGDAIQMTTTFAANPPPQPKIDCDRACVVRCSKLSRPNLCHRACGTCCRRCFCVP SGTFGNYDVCPCYRDMTTRGGIHKCP
MdGASA15	MDP0000251418	MAAISKSSRAVIVSLLLVSLLVFNLVEADEKVNXNPGPEQSSLLKKIDCGAACSARCRLXSRXHLCKRACGTCCQRCSCV PPGTAGNQEACPCYASLTTHGGRRKCP
MdGASA16	MDP0000251419	MMLKILITHVLVFLLVLQLAAKSNERMTTIFAANPPPQPKIDCDGACVVRCSKSSRPNMCHRACGTCCWRCFCVPPGTFG NYDVCPCYRDMTTCGGIHKCP
MdGASA17	MDP0000786380	MSSRLLLVVAVLLFGRMAVVSSEHSTIEDHETQAVVKGANRRLLPFLNCEGLCNQRCSKHSRPNVCTRACGTCCMRCKCV PPGTAGNREACGTCYTDMTTHHHRIKCP
MdGASA18	MDP0000126347	MARALNFVMFFLVILFFALTVENHANATGTEAPAPQPQSSNNHTMNGITEGSLQPQECGPRCTTRCSNTQYKKPCLFFCQ KCCAKCLCVPPGTYGNKQFCPCYNNWKTKRGGPKCP
MdGASA19	MDP0000195254	MKLVFATFMLVCLVLSSSFFEASMAGSPFCDSKCGVRCSKAGYKERCLKYCGICCEKCHCVPSGTYGNKDECPCYRDLKN SKGEDKCP
MdGASA20	MDP0000230952	MKRTKPLRANDDSSSKKLAGCHSAWSVRHGSDTDTASYLVQDVLNKTWAHANTVQETWSIRYILLRKMESRLLLVVAVLF FCMAVVSSEHSTIEDHETQAVVKGANRRLLPFLNCEGLCNQRCSKHSRPNVCTRACGTCCMRCKCVPPGTAGNREACGTC YTDMTTHHNHLKCP
MdGASA21	MDP0000735118	MASKTMLLLFATVLLFTARASSLDDHEELKIKVTYVKAPAPQPLVKAPAPPPLVVKAPSPPLSKPPSPPLAKPPSPPYTK PPTPVRPPVKPPTPVSPPVMPPTYPPLPPVRSKADCIPLCDKRCMLHSRKRVCMRACMTCCDRCRCVPPGTFGNQERCGK CYTDMVTHGNRTKCP
MdGASA22	MDP0000901967	MASKTMLLLFATVLLFTARASSLDDHEELKIKVTYVKAPAPQPLVKAPAPPPLVVKAPSPPLSKPPSPPLAKPPSPPYTK PPTPVRPPVKPPTPVSPPVMPPTYPPLPPVRSKADCIPLCDKRCMLHSRKRVCMRACMTCCDRCRCVPPGTFGNQERCGK CYTDMVTHGNRTKCP
MdGASA23	MDP0000126601	MASKTMLLLFATVLLFTARASSLDDHEELKIKVTYVKAPAPQPLVKAPAPPPLVVKAPSPPLSKPPSPPLAKPPSPPYTK PPTPVRPPVKPPTPVSPPVMPPTYPPLPPVRSKADCIPLCDKRCMLHSRKRVCMRACMTCCDRCRCVPPGTFGNQERCGK CYTDMVTHGNRTKCP
MdGASA24	MDP0000663790	MASKTVLLLFATVLLFTARASSLDDHEELAIKSTYGNAPXPQPLVKAPSPPLAKPPCPPLAKPPSPLYTKPPSPVSPPVK PPTPXSPPVMPPTYPPLPPVRSKSDCVPLCEKRCMQHSRKRPCMRACTACCDRCRCVPPGTFXNEEKCGHSETPKLSSIQ VPEESRKPSSFFVHRSXKIKPRRPLKKVFFVHRSXKIKPQRPFGSTNVDKSIHPTVLQDQAQKPLKTXSSLFFKIKPKSP WRSVHHCSSKIKPKNPFEDPLKATFKIKSTALEERSSKIKPQRPLDQRNIHKSTPYGDRIRGSK
MdGASA25	MDP0000232908	MAMAKFFAALFLALLAISMLQTMVLANHGHGGHHKGNNAYGPGSLKSSQCPSECTRRCSQTQYHKPCMFFCQKCCKKCLC VPPGFYGNKAVCPCYNNWKTQQGGPKCP
MdGASA26	MDP0000209689	MAGRSSTSVLLLVSLLLLLAFSHVAEAYKTLPQSACTPRCKNRCSATSHKKPCMFFCEKCCAKCKCVPPGVVGNKQMCPC YNNWKTQEGRPKCP
